# Supplementary material for: Matrix Metalloproteinases as Candidate Antigenic Determinants for Anti‐Tumor Autoantibodies in Human Ovarian Cancer: A Post Hoc Analysis
Source: FASEB J. 2025 Sep 23;39(18):e71066. doi: 10.1096/fj.202500739RR (PMC12455903; doi:10.1096/fj.202500739RR)
Supplement: Supplementary file 1 — Data S1: fsb271066‐sup‐0001‐Supinfo.zip. [file FSB2-39-e71066-s001.zip]

Archive with 2 entries (2 files):
- fsb271066-sup-0001-Supinfo.pdf
- fsb271066-sup-0002-DatasetS1.txt
