# Supplementary material for: Matrix Metalloproteinases as Candidate Antigenic Determinants for Anti‐Tumor Autoantibodies in Human Ovarian Cancer: A Post Hoc Analysis
Source: FASEB J. 2025 Sep 23;39(18):e71066. doi: 10.1096/fj.202500739RR (PMC12455903; doi:10.1096/fj.202500739RR)
Supplement: Supplementary file 1 — Data S1: fsb271066‐sup‐0001‐Supinfo.zip. [file FSB2-39-e71066-s001.zip › fsb271066-sup-0002-DatasetS1.txt]

RID: 8H2F8ZPM013	
Job Title:Protein Sequence				
Program: BLASTP 
Query: unnamed protein product ID: lcl|Query_5339636(amino acid) Length: 7
Database: swissprot Non-redundant UniProtKB/SwissProt sequences
	
Sequences producing significant alignments:
                                                                  Scientific      Common                     Max    Total Query   E   Per.   Acc.                        
Description                                                       Name            Name            Taxid      Score  Score cover Value Ident  Len        Accession        
RecName: Full=Pleckstrin homology domain-containing family M...   Homo sapiens    human           9606       21.4   21.4  100%  2.5   87.50  761        Q6ZWE6.2         
RecName: Full=Spectrin beta chain, non-erythrocytic 2; AltName... Homo sapiens    human           9606       20.2   36.1  85%   7.2   83.33  2390       O15020.3         
RecName: Full=Glutamate receptor ionotropic, NMDA 2D;...          Homo sapiens    human           9606       20.2   20.2  85%   7.2   83.33  1336       O15399.2         
RecName: Full=Midasin; AltName: Full=Dynein-related AAA-ATPase... Homo sapiens    human           9606       19.3   19.3  100%  15    53.85  5596       Q9NU22.2         
RecName: Full=Serine/threonine-protein kinase LMTK2; AltName:...  Homo sapiens    human           9606       19.3   19.3  85%   15    83.33  1503       Q8IWU2.2         
RecName: Full=Liprin-alpha-3; AltName: Full=Protein tyrosine...   Homo sapiens    human           9606       19.3   19.3  71%   15    100.00 1194       O75145.3         
RecName: Full=Ankyrin repeat and EF-hand domain-containing...     Homo sapiens    human           9606       19.3   19.3  71%   15    100.00 776        Q9NU02.2         
RecName: Full=Cytochrome P450 26C1; Short=CYP26C1 [Homo sapiens]  Homo sapiens    human           9606       19.3   19.3  71%   15    100.00 522        Q6V0L0.2         
RecName: Full=Ras association domain-containing protein 7;...     Homo sapiens    human           9606       19.3   19.3  71%   15    100.00 373        Q02833.1         
RecName: Full=HLA class II histocompatibility antigen, DO beta... Homo sapiens    human           9606       19.3   19.3  71%   15    100.00 273        P13765.1         
RecName: Full=mRNA-decapping enzyme 1A; AltName:...               Homo sapiens    human           9606       18.9   18.9  85%   21    83.33  582        Q9NPI6.3         
RecName: Full=GPI transamidase component PIG-S; AltName:...       Homo sapiens    human           9606       18.9   18.9  85%   21    83.33  555        Q96S52.3         
RecName: Full=Isochorismatase domain-containing protein 2 [Hom... Homo sapiens    human           9606       18.9   18.9  100%  21    85.71  205        Q96AB3.1         
RecName: Full=Nuclear receptor corepressor 2; Short=N-CoR2;...    Homo sapiens    human           9606       18.5   33.9  71%   30    100.00 2514       Q9Y618.3         
RecName: Full=Zinc finger protein 16; AltName: Full=Zinc finge... Homo sapiens    human           9606       18.5   18.5  71%   30    100.00 682        P17020.3         
RecName: Full=Transmembrane protein 87B; Flags: Precursor [Hom... Homo sapiens    human           9606       18.5   18.5  71%   30    100.00 555        Q96K49.1         
RecName: Full=Bone morphogenetic protein 2; Short=BMP-2;...       Homo sapiens    human           9606       18.5   18.5  71%   30    100.00 396        P12643.1         
RecName: Full=PH domain leucine-rich repeat-containing protein... Homo sapiens    human           9606       18.0   18.0  85%   43    83.33  1717       O60346.3         
RecName: Full=Probable ATP-dependent RNA helicase DDX60;...       Homo sapiens    human           9606       18.0   32.2  85%   43    85.71  1712       Q8IY21.3         
RecName: Full=Rab11 family-interacting protein 1;...              Homo sapiens    human           9606       18.0   18.0  85%   43    85.71  1283       Q6WKZ4.3         
RecName: Full=Malignant fibrous histiocytoma-amplified sequenc... Homo sapiens    human           9606       18.0   18.0  85%   43    83.33  1052       Q9Y4C4.2         
RecName: Full=U3 small nucleolar RNA-associated protein 14...     Homo sapiens    human           9606       18.0   18.0  100%  43    75.00  766        Q5TAP6.1         
RecName: Full=Ubiquitin-conjugating enzyme E2 variant 3;...       Homo sapiens    human           9606       18.0   18.0  85%   43    83.33  471        Q8IX04.2         
RecName: Full=N-acetylglucosamine-6-phosphate deacetylase;...     Homo sapiens    human           9606       18.0   18.0  85%   43    75.00  409        Q9Y303.2         
RecName: Full=Gap junction delta-3 protein; AltName:...           Homo sapiens    human           9606       18.0   18.0  85%   43    83.33  294        Q8N144.1         
RecName: Full=Protein EOLA1; AltName:...                          Homo sapiens    human           9606       18.0   18.0  100%  43    54.55  158        Q8TE69.3         
RecName: Full=Protein EOLA2; AltName: Full=Protein CXorf40B...    Homo sapiens    human           9606       18.0   18.0  100%  43    54.55  158        Q96DE9.1         
RecName: Full=Talin-1 [Homo sapiens]                              Homo sapiens    human           9606       17.6   17.6  85%   61    83.33  2541       Q9Y490.3         
RecName: Full=B-cell lymphoma/leukemia 11B; Short=BCL-11B;...     Homo sapiens    human           9606       17.6   17.6  85%   61    83.33  894        Q9C0K0.1         
RecName: Full=Fatty acid CoA ligase Acsl3; AltName:...            Homo sapiens    human           9606       17.6   17.6  100%  61    71.43  720        O95573.3         
RecName: Full=Myelin-associated glycoprotein; AltName:...         Homo sapiens    human           9606       17.6   33.1  85%   61    66.67  626        P20916.1         
RecName: Full=Histone H2A-Bbd type 1; AltName: Full=H2A Barr...   Homo sapiens    human           9606       17.6   17.6  100%  62    75.00  115        P0C5Y9.1         
RecName: Full=Basement membrane-specific heparan sulfate...       Homo sapiens    human           9606       17.2   31.4  100%  87    38.89  4391       P98160.4         
RecName: Full=Microtubule-associated protein 1A; Short=MAP-1A;... Homo sapiens    human           9606       17.2   32.7  100%  87    71.43  2803       P78559.6         
RecName: Full=DNA helicase MCM9; Short=hMCM9; AltName:...         Homo sapiens    human           9606       17.2   17.2  85%   87    83.33  1143       Q9NXL9.4         
RecName: Full=Adenylate cyclase type 7; AltName: Full=ATP...      Homo sapiens    human           9606       17.2   17.2  100%  87    66.67  1080       P51828.1         
RecName: Full=Tolloid-like protein 1; Flags: Precursor [Homo...   Homo sapiens    human           9606       17.2   17.2  85%   87    83.33  1013       O43897.1         
RecName: Full=Bone morphogenetic protein 1; Short=BMP-1;...       Homo sapiens    human           9606       17.2   17.2  85%   87    83.33  986        P13497.2         
RecName: Full=Coiled-coil domain-containing protein 33; AltNam... Homo sapiens    human           9606       17.2   33.1  100%  87    57.14  958        Q8N5R6.3         
RecName: Full=Semaphorin-6B; AltName: Full=Semaphorin-Z;...       Homo sapiens    human           9606       17.2   17.2  85%   87    83.33  888        Q9H3T3.4         
RecName: Full=Centrosomal protein of 78 kDa; Short=Cep78 [Homo... Homo sapiens    human           9606       17.2   17.2  100%  87    71.43  689        Q5JTW2.1         
RecName: Full=Matrix metalloproteinase-15; Short=MMP-15;...       Homo sapiens    human           9606       17.2   17.2  85%   87    83.33  669        P51511.1         
RecName: Full=Matrix metalloproteinase-24; Short=MMP-24;...       Homo sapiens    human           9606       17.2   17.2  85%   87    83.33  645        Q9Y5R2.1         
RecName: Full=Matrix metalloproteinase-16; Short=MMP-16;...       Homo sapiens    human           9606       17.2   17.2  85%   87    83.33  607        P51512.2         
RecName: Full=Matrix metalloproteinase-14; Short=MMP-14;...       Homo sapiens    human           9606       17.2   17.2  85%   87    83.33  582        P50281.3         
RecName: Full=Centrosome-associated protein 350; Short=Cep350;... Homo sapiens    human           9606       16.8   16.8  71%   124   80.00  3117       Q5VT06.1         
RecName: Full=Spectrin beta chain, non-erythrocytic 4; AltName... Homo sapiens    human           9606       16.8   32.7  100%  124   66.67  2564       Q9H254.2         
RecName: Full=DnaJ homolog subfamily C member 13; AltName:...     Homo sapiens    human           9606       16.8   16.8  85%   124   83.33  2243       O75165.5         
RecName: Full=Lipoxygenase homology domain-containing protein ... Homo sapiens    human           9606       16.8   45.2  71%   124   80.00  2067       Q8IVV2.4         
RecName: Full=Trinucleotide repeat-containing gene 6C protein...  Homo sapiens    human           9606       16.8   16.8  85%   124   83.33  1936       Q9HCJ0.4         
RecName: Full=Slit homolog 3 protein; Short=Slit-3; AltName:...   Homo sapiens    human           9606       16.8   16.8  100%  124   60.00  1523       O75094.3         
RecName: Full=A disintegrin and metalloproteinase with...         Homo sapiens    human           9606       16.8   32.7  85%   124   60.00  967        Q9UHI8.4         
RecName: Full=Cysteine--tRNA ligase, cytoplasmic; AltName:...     Homo sapiens    human           9606       16.8   16.8  85%   125   54.55  748        P49589.3         
RecName: Full=Transcription initiation factor TFIID subunit 6;... Homo sapiens    human           9606       16.8   16.8  71%   125   80.00  677        P49848.1         
RecName: Full=Type 2 lactosamine alpha-2,3-sialyltransferase;...  Homo sapiens    human           9606       16.8   16.8  85%   125   83.33  331        Q9Y274.1         
RecName: Full=TBC1 domain family member 26 [Homo sapiens]         Homo sapiens    human           9606       16.8   16.8  71%   125   80.00  250        Q86UD7.3         
RecName: Full=TBC1 domain family member 28 [Homo sapiens]         Homo sapiens    human           9606       16.8   16.8  71%   125   80.00  210        Q2M2D7.1         
RecName: Full=DNA polymerase delta subunit 4; AltName: Full=DN... Homo sapiens    human           9606       16.8   16.8  85%   126   83.33  107        Q9HCU8.1         
RecName: Full=Mucin-5AC; Short=MUC-5AC; AltName: Full=Gastric...  Homo sapiens    human           9606       16.3   26.7  85%   178   80.00  5654       P98088.4         
RecName: Full=Mucin-2; Short=MUC-2; AltName: Full=Intestinal...   Homo sapiens    human           9606       16.3   16.3  71%   178   80.00  5289       Q02817.3         
RecName: Full=E3 ubiquitin-protein ligase RNF213; AltName:...     Homo sapiens    human           9606       16.3   46.5  100%  178   83.33  5207       Q63HN8.3         
RecName: Full=Histone-lysine N-methyltransferase 2C;...           Homo sapiens    human           9606       16.3   16.3  71%   178   80.00  4911       Q8NEZ4.3         
RecName: Full=Striated muscle preferentially expressed protein... Homo sapiens    human           9606       16.3   16.3  71%   178   80.00  3267       Q15772.4         
RecName: Full=Treslin; AltName: Full=TopBP1-interacting...        Homo sapiens    human           9606       16.3   16.3  85%   178   54.55  1910       Q7Z2Z1.2         
RecName: Full=Condensin complex subunit 1; AltName:...            Homo sapiens    human           9606       16.3   16.3  85%   178   83.33  1401       Q15021.3         
RecName: Full=Enhancer of mRNA-decapping protein 4; AltName:...   Homo sapiens    human           9606       16.3   31.8  85%   178   83.33  1401       Q6P2E9.1         
RecName: Full=Isoleucine--tRNA ligase, cytoplasmic; AltName:...   Homo sapiens    human           9606       16.3   16.3  100%  178   71.43  1262       P41252.2         
RecName: Full=Fibronectin type-III domain-containing protein 3... Homo sapiens    human           9606       16.3   16.3  100%  178   75.00  1198       Q9Y2H6.4         
RecName: Full=Phosphorylase b kinase regulatory subunit beta;...  Homo sapiens    human           9606       16.3   16.3  85%   178   66.67  1093       Q93100.3         
RecName: Full=Probable E3 ubiquitin-protein ligase HERC4;...      Homo sapiens    human           9606       16.3   16.3  71%   178   80.00  1057       Q5GLZ8.1         
RecName: Full=Probable E3 ubiquitin-protein ligase HERC3;...      Homo sapiens    human           9606       16.3   30.1  71%   178   80.00  1050       Q15034.1         
RecName: Full=Rho GTPase-activating protein 11A; AltName:...      Homo sapiens    human           9606       16.3   16.3  85%   178   83.33  1023       Q6P4F7.2         
RecName: Full=KAT8 regulatory NSL complex subunit 1-like...       Homo sapiens    human           9606       16.3   16.3  85%   178   83.33  987        A0AUZ9.2         
RecName: Full=Breast cancer anti-estrogen resistance protein 1... Homo sapiens    human           9606       16.3   16.3  85%   178   83.33  870        P56945.2         
RecName: Full=Transforming growth factor beta receptor type 3;... Homo sapiens    human           9606       16.3   30.5  85%   178   83.33  851        Q03167.3         
RecName: Full=Sarcoplasmic reticulum histidine-rich...            Homo sapiens    human           9606       16.3   16.3  71%   178   80.00  699        P23327.1         
RecName: Full=Beta-adrenergic receptor kinase 1;...               Homo sapiens    human           9606       16.3   16.3  71%   178   80.00  689        P25098.2         
RecName: Full=G protein-coupled receptor kinase 3; AltName:...    Homo sapiens    human           9606       16.3   16.3  71%   178   80.00  688        P35626.2         
RecName: Full=Zinc finger protein 333 [Homo sapiens]              Homo sapiens    human           9606       16.3   16.3  85%   178   83.33  665        Q96JL9.3         
RecName: Full=Dynein axonemal assembly factor 3 [Homo sapiens]    Homo sapiens    human           9606       16.3   16.3  71%   178   80.00  541        Q8N9W5.4         
RecName: Full=Tissue-resident T-cell transcription regulator...   Homo sapiens    human           9606       16.3   16.3  85%   178   83.33  524        Q8IZ20.3         
RecName: Full=Matrix metalloproteinase-19; Short=MMP-19;...       Homo sapiens    human           9606       16.3   16.3  71%   178   80.00  508        Q99542.1         
PUTATIVE PSEUDOGENE: RecName: Full=Putative WAS protein family... Homo sapiens    human           9606       16.3   16.3  85%   178   66.67  477        A8MWX3.1         
RecName: Full=WASH complex subunit 1; AltName: Full=CXYorf1-li... Homo sapiens    human           9606       16.3   16.3  85%   178   66.67  465        A8K0Z3.2         
RecName: Full=WAS protein family homolog 2; AltName:...           Homo sapiens    human           9606       16.3   16.3  85%   178   66.67  465        Q6VEQ5.2         
RecName: Full=Putative WAS protein family homolog 3; AltName:...  Homo sapiens    human           9606       16.3   16.3  85%   178   66.67  463        C4AMC7.2         
RecName: Full=WAS protein family homolog 6; AltName:...           Homo sapiens    human           9606       16.3   16.3  85%   178   66.67  447        Q9NQA3.3         
RecName: Full=Zygote arrest protein 1 [Homo sapiens]              Homo sapiens    human           9606       16.3   16.3  85%   179   83.33  424        Q86SH2.1         
RecName: Full=RCC1 domain-containing protein 1 [Homo sapiens]     Homo sapiens    human           9606       16.3   16.3  71%   179   80.00  376        A6NED2.1         
RecName: Full=Alcohol dehydrogenase class-3; AltName:...          Homo sapiens    human           9606       16.3   16.3  85%   179   50.00  374        P11766.4         
RecName: Full=4-hydroxyphenylpyruvate dioxygenase-like protein... Homo sapiens    human           9606       16.3   16.3  85%   179   83.33  371        Q96IR7.1         
RecName: Full=Hsp70-binding protein 1; Short=HspBP1; AltName:...  Homo sapiens    human           9606       16.3   16.3  85%   179   83.33  359        Q9NZL4.2         
RecName: Full=Anamorsin; AltName: Full=Cytokine-induced...        Homo sapiens    human           9606       16.3   16.3  100%  179   75.00  312        Q6FI81.2         
RecName: Full=Aspartate dehydrogenase domain-containing protei... Homo sapiens    human           9606       16.3   16.3  85%   179   83.33  283        A6ND91.2         
RecName: Full=Inactive Rho GTPase-activating protein 11B;...      Homo sapiens    human           9606       16.3   16.3  85%   179   83.33  267        Q3KRB8.1         
RecName: Full=Sclerostin; Flags: Precursor [Homo sapiens]         Homo sapiens    human           9606       16.3   16.3  71%   179   80.00  213        Q9BQB4.1         
RecName: Full=Male-enhanced antigen 1; Short=MEA-1 [Homo sapiens] Homo sapiens    human           9606       16.3   16.3  71%   179   80.00  185        Q16626.2         
RecName: Full=Titin; AltName: Full=Connectin; AltName:...         Homo sapiens    human           9606       15.9   61.1  100%  255   100.00 34350      Q8WZ42.4         
RecName: Full=Obscurin; AltName: Full=Obscurin-RhoGEF; AltName... Homo sapiens    human           9606       15.9   31.8  71%   255   100.00 7968       Q5VST9.3         
RecName: Full=Adhesion G-protein coupled receptor V1;...          Homo sapiens    human           9606       15.9   15.9  57%   255   100.00 6306       Q8WXG9.2         

Alignments:

>RecName: Full=Pleckstrin homology domain-containing family M member 3; Short=PH domain-containing family M member 3; AltName: Full=Differentiation associated protein [Homo sapiens]
Sequence ID: Q6ZWE6.2 Length: 761
Range 1: 42 to 49

Score:21.4 bits(43), Expect:2.5, 
Method:, 
Identities:7/8(88%), Positives:7/8(87%), Gaps:1/8(12%)

Query  1   VPEL-GHE  7
           VPEL GHE
Sbjct  42  VPELVGHE  49


>RecName: Full=Spectrin beta chain, non-erythrocytic 2; AltName: Full=Beta-III spectrin; AltName: Full=Spinocerebellar ataxia 5 protein [Homo sapiens]
Sequence ID: O15020.3 Length: 2390
Range 1: 773 to 778

Score:20.2 bits(40), Expect:7.2, 
Method:, 
Identities:5/6(83%), Positives:6/6(100%), Gaps:0/6(0%)

Query  2    PELGHE  7
            PELGH+
Sbjct  773  PELGHD  778


Range 2: 1573 to 1576

Score:15.9 bits(30), Expect:255, 
Method:, 
Identities:4/4(100%), Positives:4/4(100%), Gaps:0/4(0%)

Query  4     LGHE  7
             LGHE
Sbjct  1573  LGHE  1576


>RecName: Full=Glutamate receptor ionotropic, NMDA 2D; Short=GluN2D; AltName: Full=EB11; AltName: Full=Glutamate [NMDA] receptor subunit epsilon-4; AltName: Full=N-methyl D-aspartate receptor subtype 2D; Short=NMDAR2D; Short=NR2D; Flags: Precursor [Homo sapiens]
Sequence ID: O15399.2 Length: 1336
Range 1: 342 to 347

Score:20.2 bits(40), Expect:7.2, 
Method:, 
Identities:5/6(83%), Positives:6/6(100%), Gaps:0/6(0%)

Query  2    PELGHE  7
            PELGH+
Sbjct  342  PELGHD  347


>RecName: Full=Midasin; AltName: Full=Dynein-related AAA-ATPase MDN1; AltName: Full=MIDAS-containing protein [Homo sapiens]
Sequence ID: Q9NU22.2 Length: 5596
Range 1: 1848 to 1860

Score:19.3 bits(38), Expect:15, 
Method:, 
Identities:7/13(54%), Positives:7/13(53%), Gaps:6/13(46%)

Query  1     VPELG------HE  7
             VPELG      HE
Sbjct  1848  VPELGMSFQVQHE  1860


>RecName: Full=Serine/threonine-protein kinase LMTK2; AltName: Full=Apoptosis-associated tyrosine kinase 2; AltName: Full=Brain-enriched kinase; Short=hBREK; AltName: Full=CDK5/p35-regulated kinase; Short=CPRK; AltName: Full=Kinase/phosphatase/inhibitor 2; AltName: Full=Lemur tyrosine kinase 2; AltName: Full=Serine/threonine-protein kinase KPI-2 [Homo sapiens]
Sequence ID: Q8IWU2.2 Length: 1503
Range 1: 919 to 924

Score:19.3 bits(38), Expect:15, 
Method:, 
Identities:5/6(83%), Positives:6/6(100%), Gaps:0/6(0%)

Query  2    PELGHE  7
            PELG+E
Sbjct  919  PELGQE  924


>RecName: Full=Liprin-alpha-3; AltName: Full=Protein tyrosine phosphatase receptor type f polypeptide-interacting protein alpha-3; Short=PTPRF-interacting protein alpha-3 [Homo sapiens]
Sequence ID: O75145.3 Length: 1194
Range 1: 62 to 66

Score:19.3 bits(38), Expect:15, 
Method:, 
Identities:5/5(100%), Positives:5/5(100%), Gaps:0/5(0%)

Query  3   ELGHE  7
           ELGHE
Sbjct  62  ELGHE  66


>RecName: Full=Ankyrin repeat and EF-hand domain-containing protein 1; AltName: Full=Ankyrin repeat domain-containing protein 5 [Homo sapiens]
Sequence ID: Q9NU02.2 Length: 776
Range 1: 90 to 94

Score:19.3 bits(38), Expect:15, 
Method:, 
Identities:5/5(100%), Positives:5/5(100%), Gaps:0/5(0%)

Query  3   ELGHE  7
           ELGHE
Sbjct  90  ELGHE  94


>RecName: Full=Cytochrome P450 26C1; Short=CYP26C1 [Homo sapiens]
Sequence ID: Q6V0L0.2 Length: 522
Range 1: 276 to 280

Score:19.3 bits(38), Expect:15, 
Method:, 
Identities:5/5(100%), Positives:5/5(100%), Gaps:0/5(0%)

Query  3    ELGHE  7
            ELGHE
Sbjct  276  ELGHE  280


>RecName: Full=Ras association domain-containing protein 7; AltName: Full=HRAS1-related cluster protein 1 [Homo sapiens]
Sequence ID: Q02833.1 Length: 373
Range 1: 168 to 172

Score:19.3 bits(38), Expect:15, 
Method:, 
Identities:5/5(100%), Positives:5/5(100%), Gaps:0/5(0%)

Query  3    ELGHE  7
            ELGHE
Sbjct  168  ELGHE  172


>RecName: Full=HLA class II histocompatibility antigen, DO beta chain; AltName: Full=MHC class II antigen DOB; Flags: Precursor [Homo sapiens]
Sequence ID: P13765.1 Length: 273
Range 1: 191 to 195

Score:19.3 bits(38), Expect:15, 
Method:, 
Identities:5/5(100%), Positives:5/5(100%), Gaps:0/5(0%)

Query  2    PELGH  6
            PELGH
Sbjct  191  PELGH  195


>RecName: Full=mRNA-decapping enzyme 1A; AltName: Full=Smad4-interacting transcriptional co-activator; AltName: Full=Transcription factor SMIF [Homo sapiens]
Sequence ID: Q9NPI6.3 Length: 582
Range 1: 360 to 365

Score:18.9 bits(37), Expect:21, 
Method:, 
Identities:5/6(83%), Positives:5/6(83%), Gaps:0/6(0%)

Query  1    VPELGH  6
            VPEL H
Sbjct  360  VPELSH  365


>RecName: Full=GPI transamidase component PIG-S; AltName: Full=Phosphatidylinositol-glycan biosynthesis class S protein [Homo sapiens]
Sequence ID: Q96S52.3 Length: 555
Range 1: 328 to 333

Score:18.9 bits(37), Expect:21, 
Method:, 
Identities:5/6(83%), Positives:5/6(83%), Gaps:0/6(0%)

Query  1    VPELGH  6
            VPEL H
Sbjct  328  VPELAH  333


>RecName: Full=Isochorismatase domain-containing protein 2 [Homo sapiens]
Sequence ID: Q96AB3.1 Length: 205
Range 1: 69 to 75

Score:18.9 bits(37), Expect:21, 
Method:, 
Identities:6/7(86%), Positives:6/7(85%), Gaps:0/7(0%)

Query  1   VPELGHE  7
           VPELG E
Sbjct  69  VPELGTE  75


>RecName: Full=Nuclear receptor corepressor 2; Short=N-CoR2; AltName: Full=CTG repeat protein 26; AltName: Full=SMAP270; AltName: Full=Silencing mediator of retinoic acid and thyroid hormone receptor; Short=SMRT; AltName: Full=T3 receptor-associating factor; Short=TRAC; AltName: Full=Thyroid-, retinoic-acid-receptor-associated corepressor [Homo sapiens]
Sequence ID: Q9Y618.3 Length: 2514
Range 1: 1530 to 1534

Score:18.5 bits(36), Expect:30, 
Method:, 
Identities:5/5(100%), Positives:5/5(100%), Gaps:0/5(0%)

Query  1     VPELG  5
             VPELG
Sbjct  1530  VPELG  1534


Range 2: 93 to 96

Score:15.5 bits(29), Expect:366, 
Method:, 
Identities:4/4(100%), Positives:4/4(100%), Gaps:0/4(0%)

Query  2   PELG  5
           PELG
Sbjct  93  PELG  96


>RecName: Full=Zinc finger protein 16; AltName: Full=Zinc finger protein KOX9 [Homo sapiens]
Sequence ID: P17020.3 Length: 682
Range 1: 103 to 107

Score:18.5 bits(36), Expect:30, 
Method:, 
Identities:5/5(100%), Positives:5/5(100%), Gaps:0/5(0%)

Query  1    VPELG  5
            VPELG
Sbjct  103  VPELG  107


>RecName: Full=Transmembrane protein 87B; Flags: Precursor [Homo sapiens]
Sequence ID: Q96K49.1 Length: 555
Range 1: 43 to 47

Score:18.5 bits(36), Expect:30, 
Method:, 
Identities:5/5(100%), Positives:5/5(100%), Gaps:0/5(0%)

Query  1   VPELG  5
           VPELG
Sbjct  43  VPELG  47


>RecName: Full=Bone morphogenetic protein 2; Short=BMP-2; AltName: Full=Bone morphogenetic protein 2A; Short=BMP-2A; Flags: Precursor [Homo sapiens]
Sequence ID: P12643.1 Length: 396
Range 1: 25 to 29

Score:18.5 bits(36), Expect:30, 
Method:, 
Identities:5/5(100%), Positives:5/5(100%), Gaps:0/5(0%)

Query  1   VPELG  5
           VPELG
Sbjct  25  VPELG  29


>RecName: Full=PH domain leucine-rich repeat-containing protein phosphatase 1; AltName: Full=Pleckstrin homology domain-containing family E member 1; Short=PH domain-containing family E member 1; AltName: Full=Suprachiasmatic nucleus circadian oscillatory protein; Short=hSCOP [Homo sapiens]
Sequence ID: O60346.3 Length: 1717
Range 1: 13 to 18

Score:18.0 bits(35), Expect:43, 
Method:, 
Identities:5/6(83%), Positives:5/6(83%), Gaps:0/6(0%)

Query  2   PELGHE  7
           PELG E
Sbjct  13  PELGRE  18


>RecName: Full=Probable ATP-dependent RNA helicase DDX60; AltName: Full=DEAD box protein 60 [Homo sapiens]
Sequence ID: Q8IY21.3 Length: 1712
Range 1: 1355 to 1361

Score:18.0 bits(35), Expect:43, 
Method:, 
Identities:6/7(86%), Positives:6/7(85%), Gaps:1/7(14%)

Query  1     VPEL-GH  6
             VPEL GH
Sbjct  1355  VPELRGH  1361


Range 2: 453 to 457

Score:14.2 bits(26), Expect:1095, 
Method:, 
Identities:4/5(80%), Positives:4/5(80%), Gaps:0/5(0%)

Query  1    VPELG  5
            VP LG
Sbjct  453  VPNLG  457


>RecName: Full=Rab11 family-interacting protein 1; Short=Rab11-FIP1; AltName: Full=Rab-coupling protein [Homo sapiens]
Sequence ID: Q6WKZ4.3 Length: 1283
Range 1: 576 to 582

Score:18.0 bits(35), Expect:43, 
Method:, 
Identities:6/7(86%), Positives:6/7(85%), Gaps:1/7(14%)

Query  1    VP-ELGH  6
            VP ELGH
Sbjct  576  VPSELGH  582


>RecName: Full=Malignant fibrous histiocytoma-amplified sequence 1; AltName: Full=Malignant fibrous histiocytoma-amplified sequence with leucine-rich tandem repeats 1 [Homo sapiens]
Sequence ID: Q9Y4C4.2 Length: 1052
Range 1: 106 to 111

Score:18.0 bits(35), Expect:43, 
Method:, 
Identities:5/6(83%), Positives:5/6(83%), Gaps:0/6(0%)

Query  1    VPELGH  6
            V ELGH
Sbjct  106  VAELGH  111


>RecName: Full=U3 small nucleolar RNA-associated protein 14 homolog C [Homo sapiens]
Sequence ID: Q5TAP6.1 Length: 766
Range 1: 394 to 401

Score:18.0 bits(35), Expect:43, 
Method:, 
Identities:6/8(75%), Positives:6/8(75%), Gaps:1/8(12%)

Query  1    VPEL-GHE  7
            VPEL  HE
Sbjct  394  VPELAAHE  401


>RecName: Full=Ubiquitin-conjugating enzyme E2 variant 3; Short=UEV-3; AltName: Full=EV and lactate/malate dehydrogenase domain-containing protein [Homo sapiens]
Sequence ID: Q8IX04.2 Length: 471
Range 1: 277 to 282

Score:18.0 bits(35), Expect:43, 
Method:, 
Identities:5/6(83%), Positives:5/6(83%), Gaps:0/6(0%)

Query  1    VPELGH  6
            VP LGH
Sbjct  277  VPALGH  282


>RecName: Full=N-acetylglucosamine-6-phosphate deacetylase; Short=GlcNAc 6-P deacetylase; AltName: Full=Amidohydrolase domain-containing protein 2 [Homo sapiens]
Sequence ID: Q9Y303.2 Length: 409
Range 1: 188 to 195

Score:18.0 bits(35), Expect:43, 
Method:, 
Identities:6/8(75%), Positives:6/8(75%), Gaps:2/8(25%)

Query  2    PELG--HE  7
            PELG  HE
Sbjct  188  PELGRSHE  195


>RecName: Full=Gap junction delta-3 protein; AltName: Full=Connexin-31.9; Short=Cx31.9; AltName: Full=Gap junction alpha-11 protein; AltName: Full=Gap junction chi-1 protein [Homo sapiens]
Sequence ID: Q8N144.1 Length: 294
Range 1: 206 to 211

Score:18.0 bits(35), Expect:43, 
Method:, 
Identities:5/6(83%), Positives:5/6(83%), Gaps:0/6(0%)

Query  1    VPELGH  6
            V ELGH
Sbjct  206  VAELGH  211


>RecName: Full=Protein EOLA1; AltName: Full=Endothelial-overexpressed lipopolysaccharide-associated factor 1; AltName: Full=Endothelium and lymphocyte associated ASCH domain 1 [Homo sapiens]
Sequence ID: Q8TE69.3 Length: 158
Range 1: 147 to 157

Score:18.0 bits(35), Expect:43, 
Method:, 
Identities:6/11(55%), Positives:7/11(63%), Gaps:4/11(36%)

Query  1    VPE----LGHE  7
            +PE    LGHE
Sbjct  147  IPEHLIPLGHE  157


>RecName: Full=Protein EOLA2; AltName: Full=Protein CXorf40B [Homo sapiens]
Sequence ID: Q96DE9.1 Length: 158
Range 1: 147 to 157

Score:18.0 bits(35), Expect:43, 
Method:, 
Identities:6/11(55%), Positives:7/11(63%), Gaps:4/11(36%)

Query  1    VPE----LGHE  7
            +PE    LGHE
Sbjct  147  IPEHLIPLGHE  157


>RecName: Full=Talin-1 [Homo sapiens]
Sequence ID: Q9Y490.3 Length: 2541
Range 1: 1920 to 1925

Score:17.6 bits(34), Expect:61, 
Method:, 
Identities:5/6(83%), Positives:5/6(83%), Gaps:0/6(0%)

Query  1     VPELGH  6
             V ELGH
Sbjct  1920  VQELGH  1925


>RecName: Full=B-cell lymphoma/leukemia 11B; Short=BCL-11B; AltName: Full=B-cell CLL/lymphoma 11B; AltName: Full=COUP-TF-interacting protein 2; AltName: Full=Radiation-induced tumor suppressor gene 1 protein; Short=hRit1 [Homo sapiens]
Sequence ID: Q9C0K0.1 Length: 894
Range 1: 524 to 529

Score:17.6 bits(34), Expect:61, 
Method:, 
Identities:5/6(83%), Positives:5/6(83%), Gaps:0/6(0%)

Query  2    PELGHE  7
            P LGHE
Sbjct  524  PSLGHE  529


>RecName: Full=Fatty acid CoA ligase Acsl3; AltName: Full=Arachidonate--CoA ligase; AltName: Full=Long-chain acyl-CoA synthetase 3; Short=LACS 3; AltName: Full=Long-chain-fatty-acid--CoA ligase 3; AltName: Full=Medium-chain acyl-CoA ligase Acsl3 [Homo sapiens]
Sequence ID: O95573.3 Length: 720
Range 1: 315 to 321

Score:17.6 bits(34), Expect:61, 
Method:, 
Identities:5/7(71%), Positives:6/7(85%), Gaps:0/7(0%)

Query  1    VPELGHE  7
            +PELG E
Sbjct  315  IPELGEE  321


>RecName: Full=Myelin-associated glycoprotein; AltName: Full=Siglec-4a; Flags: Precursor [Homo sapiens]
Sequence ID: P20916.1 Length: 626
Range 1: 170 to 178

Score:17.6 bits(34), Expect:61, 
Method:, 
Identities:6/9(67%), Positives:6/9(66%), Gaps:3/9(33%)

Query  2    PEL---GHE  7
            PEL   GHE
Sbjct  170  PELSWLGHE  178


Range 2: 109 to 112

Score:15.5 bits(29), Expect:367, 
Method:, 
Identities:4/4(100%), Positives:4/4(100%), Gaps:0/4(0%)

Query  2    PELG  5
            PELG
Sbjct  109  PELG  112


>RecName: Full=Histone H2A-Bbd type 1; AltName: Full=H2A Barr body-deficient; Short=H2A.B; Short=H2A.Bbd [Homo sapiens]
Sequence ID: P0C5Y9.1 Length: 115
Range 1: 67 to 74

Score:17.6 bits(34), Expect:62, 
Method:, 
Identities:6/8(75%), Positives:6/8(75%), Gaps:1/8(12%)

Query  1   VPEL-GHE  7
           VPEL G E
Sbjct  67  VPELAGNE  74


>RecName: Full=Basement membrane-specific heparan sulfate proteoglycan core protein; Short=HSPG; AltName: Full=Perlecan; Short=PLC; Contains: RecName: Full=Endorepellin; Contains: RecName: Full=LG3 peptide; Flags: Precursor [Homo sapiens]
Sequence ID: P98160.4 Length: 4391
Range 1: 1376 to 1393

Score:17.2 bits(33), Expect:87, 
Method:, 
Identities:7/18(39%), Positives:7/18(38%), Gaps:11/18(61%)

Query  1     VPE-----------LGHE  7
             VPE           LGHE
Sbjct  1376  VPEGAQLSFGNFAQLGHE  1393


Range 2: 2430 to 2434

Score:14.2 bits(26), Expect:1095, 
Method:, 
Identities:4/5(80%), Positives:4/5(80%), Gaps:0/5(0%)

Query  1     VPELG  5
             VP LG
Sbjct  2430  VPALG  2434


>RecName: Full=Microtubule-associated protein 1A; Short=MAP-1A; AltName: Full=Proliferation-related protein p80; Contains: RecName: Full=MAP1A heavy chain; Contains: RecName: Full=MAP1 light chain LC2 [Homo sapiens]
Sequence ID: P78559.6 Length: 2803
Range 1: 580 to 586

Score:17.2 bits(33), Expect:87, 
Method:, 
Identities:5/7(71%), Positives:6/7(85%), Gaps:0/7(0%)

Query  1    VPELGHE  7
            VP LG+E
Sbjct  580  VPGLGQE  586


Range 2: 130 to 133

Score:15.5 bits(29), Expect:366, 
Method:, 
Identities:4/4(100%), Positives:4/4(100%), Gaps:0/4(0%)

Query  2    PELG  5
            PELG
Sbjct  130  PELG  133


>RecName: Full=DNA helicase MCM9; Short=hMCM9; AltName: Full=Mini-chromosome maintenance deficient domain-containing protein 1; AltName: Full=Minichromosome maintenance 9 [Homo sapiens]
Sequence ID: Q9NXL9.4 Length: 1143
Range 1: 1124 to 1129

Score:17.2 bits(33), Expect:87, 
Method:, 
Identities:5/6(83%), Positives:5/6(83%), Gaps:0/6(0%)

Query  2     PELGHE  7
             PELG E
Sbjct  1124  PELGDE  1129


>RecName: Full=Adenylate cyclase type 7; AltName: Full=ATP pyrophosphate-lyase 7; AltName: Full=Adenylate cyclase type VII; AltName: Full=Adenylyl cyclase 7 [Homo sapiens]
Sequence ID: P51828.1 Length: 1080
Range 1: 694 to 702

Score:17.2 bits(33), Expect:87, 
Method:, 
Identities:6/9(67%), Positives:6/9(66%), Gaps:2/9(22%)

Query  1    VPEL--GHE  7
            VPEL  G E
Sbjct  694  VPELPVGNE  702


>RecName: Full=Tolloid-like protein 1; Flags: Precursor [Homo sapiens]
Sequence ID: O43897.1 Length: 1013
Range 1: 239 to 244

Score:17.2 bits(33), Expect:87, 
Method:, 
Identities:5/6(83%), Positives:5/6(83%), Gaps:0/6(0%)

Query  1    VPELGH  6
            V ELGH
Sbjct  239  VHELGH  244


>RecName: Full=Bone morphogenetic protein 1; Short=BMP-1; AltName: Full=Mammalian tolloid protein; Short=mTld; AltName: Full=Procollagen C-proteinase; Short=PCP; Flags: Precursor [Homo sapiens]
Sequence ID: P13497.2 Length: 986
Range 1: 212 to 217

Score:17.2 bits(33), Expect:87, 
Method:, 
Identities:5/6(83%), Positives:5/6(83%), Gaps:0/6(0%)

Query  1    VPELGH  6
            V ELGH
Sbjct  212  VHELGH  217


>RecName: Full=Coiled-coil domain-containing protein 33; AltName: Full=Cancer/testis antigen 61; Short=CT61 [Homo sapiens]
Sequence ID: Q8N5R6.3 Length: 958
Range 1: 626 to 632

Score:17.2 bits(33), Expect:87, 
Method:, 
Identities:4/7(57%), Positives:6/7(85%), Gaps:0/7(0%)

Query  1    VPELGHE  7
            VPE+ H+
Sbjct  626  VPEMSHD  632


Range 2: 227 to 231

Score:15.9 bits(30), Expect:255, 
Method:, 
Identities:4/5(80%), Positives:4/5(80%), Gaps:0/5(0%)

Query  2    PELGH  6
            PE GH
Sbjct  227  PEIGH  231


>RecName: Full=Semaphorin-6B; AltName: Full=Semaphorin-Z; Short=Sema Z; Flags: Precursor [Homo sapiens]
Sequence ID: Q9H3T3.4 Length: 888
Range 1: 409 to 414

Score:17.2 bits(33), Expect:87, 
Method:, 
Identities:5/6(83%), Positives:5/6(83%), Gaps:0/6(0%)

Query  1    VPELGH  6
            VP LGH
Sbjct  409  VPSLGH  414


>RecName: Full=Centrosomal protein of 78 kDa; Short=Cep78 [Homo sapiens]
Sequence ID: Q5JTW2.1 Length: 689
Range 1: 484 to 490

Score:17.2 bits(33), Expect:87, 
Method:, 
Identities:5/7(71%), Positives:5/7(71%), Gaps:0/7(0%)

Query  1    VPELGHE  7
            V EL HE
Sbjct  484  VSELEHE  490


>RecName: Full=Matrix metalloproteinase-15; Short=MMP-15; AltName: Full=Membrane-type matrix metalloproteinase 2; Short=MT-MMP 2; Short=MTMMP2; AltName: Full=Membrane-type-2 matrix metalloproteinase; Short=MT2-MMP; Short=MT2MMP; AltName: Full=SMCP-2; Flags: Precursor [Homo sapiens]
Sequence ID: P51511.1 Length: 669
Range 1: 258 to 263

Score:17.2 bits(33), Expect:87, 
Method:, 
Identities:5/6(83%), Positives:5/6(83%), Gaps:0/6(0%)

Query  1    VPELGH  6
            V ELGH
Sbjct  258  VHELGH  263


>RecName: Full=Matrix metalloproteinase-24; Short=MMP-24; AltName: Full=Membrane-type matrix metalloproteinase 5; Short=MT-MMP 5; Short=MTMMP5; AltName: Full=Membrane-type-5 matrix metalloproteinase; Short=MT5-MMP; Short=MT5MMP; Contains: RecName: Full=Processed matrix metalloproteinase-24; Flags: Precursor [Homo sapiens]
Sequence ID: Q9Y5R2.1 Length: 645
Range 1: 281 to 286

Score:17.2 bits(33), Expect:87, 
Method:, 
Identities:5/6(83%), Positives:5/6(83%), Gaps:0/6(0%)

Query  1    VPELGH  6
            V ELGH
Sbjct  281  VHELGH  286


>RecName: Full=Matrix metalloproteinase-16; Short=MMP-16; AltName: Full=MMP-X2; AltName: Full=Membrane-type matrix metalloproteinase 3; Short=MT-MMP 3; Short=MTMMP3; AltName: Full=Membrane-type-3 matrix metalloproteinase; Short=MT3-MMP; Short=MT3MMP; Flags: Precursor [Homo sapiens]
Sequence ID: P51512.2 Length: 607
Range 1: 245 to 250

Score:17.2 bits(33), Expect:87, 
Method:, 
Identities:5/6(83%), Positives:5/6(83%), Gaps:0/6(0%)

Query  1    VPELGH  6
            V ELGH
Sbjct  245  VHELGH  250


>RecName: Full=Matrix metalloproteinase-14; Short=MMP-14; AltName: Full=MMP-X1; AltName: Full=Membrane-type matrix metalloproteinase 1; Short=MT-MMP 1; Short=MTMMP1; AltName: Full=Membrane-type-1 matrix metalloproteinase; Short=MT1-MMP; Short=MT1MMP; Flags: Precursor [Homo sapiens]
Sequence ID: P50281.3 Length: 582
Range 1: 238 to 243

Score:17.2 bits(33), Expect:87, 
Method:, 
Identities:5/6(83%), Positives:5/6(83%), Gaps:0/6(0%)

Query  1    VPELGH  6
            V ELGH
Sbjct  238  VHELGH  243


>RecName: Full=Centrosome-associated protein 350; Short=Cep350; AltName: Full=Centrosome-associated protein of 350 kDa [Homo sapiens]
Sequence ID: Q5VT06.1 Length: 3117
Range 1: 2939 to 2943

Score:16.8 bits(32), Expect:124, 
Method:, 
Identities:4/5(80%), Positives:5/5(100%), Gaps:0/5(0%)

Query  3     ELGHE  7
             ELGH+
Sbjct  2939  ELGHD  2943


>RecName: Full=Spectrin beta chain, non-erythrocytic 4; AltName: Full=Beta-IV spectrin; AltName: Full=Spectrin, non-erythroid beta chain 3 [Homo sapiens]
Sequence ID: Q9H254.2 Length: 2564
Range 1: 1753 to 1758

Score:16.8 bits(32), Expect:124, 
Method:, 
Identities:4/6(67%), Positives:6/6(100%), Gaps:0/6(0%)

Query  2     PELGHE  7
             PELG++
Sbjct  1753  PELGQD  1758


Range 2: 1995 to 1998

Score:15.9 bits(30), Expect:255, 
Method:, 
Identities:4/4(100%), Positives:4/4(100%), Gaps:0/4(0%)

Query  1     VPEL  4
             VPEL
Sbjct  1995  VPEL  1998


>RecName: Full=DnaJ homolog subfamily C member 13; AltName: Full=Required for receptor-mediated endocytosis 8; Short=RME-8 [Homo sapiens]
Sequence ID: O75165.5 Length: 2243
Range 1: 2045 to 2050

Score:16.8 bits(32), Expect:124, 
Method:, 
Identities:5/6(83%), Positives:5/6(83%), Gaps:0/6(0%)

Query  1     VPELGH  6
             VP LGH
Sbjct  2045  VPPLGH  2050


>RecName: Full=Lipoxygenase homology domain-containing protein 1 [Homo sapiens]
Sequence ID: Q8IVV2.4 Length: 2067
Range 1: 1489 to 1493

Score:16.8 bits(32), Expect:124, 
Method:, 
Identities:4/5(80%), Positives:5/5(100%), Gaps:0/5(0%)

Query  3     ELGHE  7
             ELGH+
Sbjct  1489  ELGHD  1493


Range 2: 34 to 38

Score:15.1 bits(28), Expect:527, 
Method:, 
Identities:4/5(80%), Positives:4/5(80%), Gaps:0/5(0%)

Query  3   ELGHE  7
           EL HE
Sbjct  34  ELEHE  38


Range 3: 1038 to 1041

Score:13.4 bits(24), Expect:2499, 
Method:, 
Identities:3/4(75%), Positives:4/4(100%), Gaps:0/4(0%)

Query  4     LGHE  7
             LGH+
Sbjct  1038  LGHD  1041


>RecName: Full=Trinucleotide repeat-containing gene 6C protein [Homo sapiens]
Sequence ID: Q9HCJ0.4 Length: 1936
Range 1: 320 to 325

Score:16.8 bits(32), Expect:124, 
Method:, 
Identities:5/6(83%), Positives:5/6(83%), Gaps:0/6(0%)

Query  2    PELGHE  7
            P LGHE
Sbjct  320  PVLGHE  325


>RecName: Full=Slit homolog 3 protein; Short=Slit-3; AltName: Full=Multiple epidermal growth factor-like domains protein 5; Short=Multiple EGF-like domains protein 5; Flags: Precursor [Homo sapiens]
Sequence ID: O75094.3 Length: 1523
Range 1: 1039 to 1048

Score:16.8 bits(32), Expect:124, 
Method:, 
Identities:6/10(60%), Positives:6/10(60%), Gaps:3/10(30%)

Query  1     VPELG---HE  7
             VPEL    HE
Sbjct  1039  VPELNLCQHE  1048


>RecName: Full=A disintegrin and metalloproteinase with thrombospondin motifs 1; Short=ADAM-TS 1; Short=ADAM-TS1; Short=ADAMTS-1; AltName: Full=METH-1; Flags: Precursor [Homo sapiens]
Sequence ID: Q9UHI8.4 Length: 967
Range 1: 62 to 71

Score:16.8 bits(32), Expect:124, 
Method:, 
Identities:6/10(60%), Positives:6/10(60%), Gaps:4/10(40%)

Query  1   VPEL----GH  6
           VPEL    GH
Sbjct  62  VPELERAPGH  71


Range 2: 402 to 405

Score:15.9 bits(30), Expect:255, 
Method:, 
Identities:4/4(100%), Positives:4/4(100%), Gaps:0/4(0%)

Query  3    ELGH  6
            ELGH
Sbjct  402  ELGH  405


>RecName: Full=Cysteine--tRNA ligase, cytoplasmic; AltName: Full=Cysteinyl-tRNA synthetase; Short=CysRS [Homo sapiens]
Sequence ID: P49589.3 Length: 748
Range 1: 623 to 633

Score:16.8 bits(32), Expect:125, 
Method:, 
Identities:6/11(55%), Positives:6/11(54%), Gaps:5/11(45%)

Query  2    PELG-----HE  7
            PELG     HE
Sbjct  623  PELGVRFEDHE  633


>RecName: Full=Transcription initiation factor TFIID subunit 6; AltName: Full=RNA polymerase II TBP-associated factor subunit E; AltName: Full=Transcription initiation factor TFIID 70 kDa subunit; Short=TAF(II)70; Short=TAFII-70; Short=TAFII70; AltName: Full=Transcription initiation factor TFIID 80 kDa subunit; Short=TAF(II)80; Short=TAFII-80; Short=TAFII80 [Homo sapiens]
Sequence ID: P49848.1 Length: 677
Range 1: 382 to 386

Score:16.8 bits(32), Expect:125, 
Method:, 
Identities:4/5(80%), Positives:5/5(100%), Gaps:0/5(0%)

Query  3    ELGHE  7
            ELGH+
Sbjct  382  ELGHD  386


>RecName: Full=Type 2 lactosamine alpha-2,3-sialyltransferase; AltName: Full=CMP-NeuAc:beta-galactoside alpha-2,3-sialyltransferase VI; AltName: Full=ST3Gal VI; Short=ST3GalVI; AltName: Full=Sialyltransferase 10 [Homo sapiens]
Sequence ID: Q9Y274.1 Length: 331
Range 1: 149 to 154

Score:16.8 bits(32), Expect:125, 
Method:, 
Identities:5/6(83%), Positives:5/6(83%), Gaps:0/6(0%)

Query  2    PELGHE  7
            P LGHE
Sbjct  149  PVLGHE  154


>RecName: Full=TBC1 domain family member 26 [Homo sapiens]
Sequence ID: Q86UD7.3 Length: 250
Range 1: 34 to 38

Score:16.8 bits(32), Expect:125, 
Method:, 
Identities:4/5(80%), Positives:5/5(100%), Gaps:0/5(0%)

Query  3   ELGHE  7
           +LGHE
Sbjct  34  DLGHE  38


>RecName: Full=TBC1 domain family member 28 [Homo sapiens]
Sequence ID: Q2M2D7.1 Length: 210
Range 1: 34 to 38

Score:16.8 bits(32), Expect:125, 
Method:, 
Identities:4/5(80%), Positives:5/5(100%), Gaps:0/5(0%)

Query  3   ELGHE  7
           +LGHE
Sbjct  34  DLGHE  38


>RecName: Full=DNA polymerase delta subunit 4; AltName: Full=DNA polymerase delta subunit p12 [Homo sapiens]
Sequence ID: Q9HCU8.1 Length: 107
Range 1: 30 to 35

Score:16.8 bits(32), Expect:126, 
Method:, 
Identities:5/6(83%), Positives:5/6(83%), Gaps:0/6(0%)

Query  2   PELGHE  7
           PELG E
Sbjct  30  PELGEE  35


>RecName: Full=Mucin-5AC; Short=MUC-5AC; AltName: Full=Gastric mucin; AltName: Full=Major airway glycoprotein; AltName: Full=Mucin-5 subtype AC, tracheobronchial; AltName: Full=Tracheobronchial mucin; Short=TBM; Flags: Precursor [Homo sapiens]
Sequence ID: P98088.4 Length: 5654
Range 1: 5032 to 5036

Score:16.3 bits(31), Expect:178, 
Method:, 
Identities:4/5(80%), Positives:5/5(100%), Gaps:0/5(0%)

Query  1     VPELG  5
             +PELG
Sbjct  5032  IPELG  5036


Range 2: 4952 to 4957

Score:10.4 bits(17), Expect:41070, 
Method:, 
Identities:4/6(67%), Positives:4/6(66%), Gaps:0/6(0%)

Query  1     VPELGH  6
             VP  GH
Sbjct  4952  VPVYGH  4957


>RecName: Full=Mucin-2; Short=MUC-2; AltName: Full=Intestinal mucin-2; Flags: Precursor [Homo sapiens]
Sequence ID: Q02817.3 Length: 5289
Range 1: 4701 to 4705

Score:16.3 bits(31), Expect:178, 
Method:, 
Identities:4/5(80%), Positives:5/5(100%), Gaps:0/5(0%)

Query  1     VPELG  5
             +PELG
Sbjct  4701  IPELG  4705


>RecName: Full=E3 ubiquitin-protein ligase RNF213; AltName: Full=ALK lymphoma oligomerization partner on chromosome 17; AltName: Full=E3 ubiquitin-lipopolysaccharide ligase RNF213; AltName: Full=Mysterin; AltName: Full=RING finger protein 213 [Homo sapiens]
Sequence ID: Q63HN8.3 Length: 5207
Range 1: 3473 to 3478

Score:16.3 bits(31), Expect:178, 
Method:, 
Identities:5/6(83%), Positives:5/6(83%), Gaps:0/6(0%)

Query  2     PELGHE  7
             PELG E
Sbjct  3473  PELGLE  3478


Range 2: 3941 to 3944

Score:15.9 bits(30), Expect:255, 
Method:, 
Identities:4/4(100%), Positives:4/4(100%), Gaps:0/4(0%)

Query  1     VPEL  4
             VPEL
Sbjct  3941  VPEL  3944


Range 3: 425 to 429

Score:14.2 bits(26), Expect:1095, 
Method:, 
Identities:3/5(60%), Positives:5/5(100%), Gaps:0/5(0%)

Query  3    ELGHE  7
            +LGH+
Sbjct  425  DLGHD  429


>RecName: Full=Histone-lysine N-methyltransferase 2C; Short=Lysine N-methyltransferase 2C; AltName: Full=Homologous to ALR protein; AltName: Full=Myeloid/lymphoid or mixed-lineage leukemia protein 3 [Homo sapiens]
Sequence ID: Q8NEZ4.3 Length: 4911
Range 1: 1512 to 1516

Score:16.3 bits(31), Expect:178, 
Method:, 
Identities:4/5(80%), Positives:5/5(100%), Gaps:0/5(0%)

Query  1     VPELG  5
             +PELG
Sbjct  1512  IPELG  1516


>RecName: Full=Striated muscle preferentially expressed protein kinase; AltName: Full=Aortic preferentially expressed protein 1; Short=APEG-1 [Homo sapiens]
Sequence ID: Q15772.4 Length: 3267
Range 1: 2570 to 2574

Score:16.3 bits(31), Expect:178, 
Method:, 
Identities:4/5(80%), Positives:5/5(100%), Gaps:0/5(0%)

Query  3     ELGHE  7
             ELGH+
Sbjct  2570  ELGHQ  2574


>RecName: Full=Treslin; AltName: Full=TopBP1-interacting checkpoint and replication regulator; AltName: Full=TopBP1-interacting, replication-stimulating protein [Homo sapiens]
Sequence ID: Q7Z2Z1.2 Length: 1910
Range 1: 474 to 484

Score:16.3 bits(31), Expect:178, 
Method:, 
Identities:6/11(55%), Positives:6/11(54%), Gaps:5/11(45%)

Query  1    VPE-----LGH  6
            VPE     LGH
Sbjct  474  VPEWAQQELGH  484


>RecName: Full=Condensin complex subunit 1; AltName: Full=Chromosome condensation-related SMC-associated protein 1; AltName: Full=Chromosome-associated protein D2; Short=hCAP-D2; AltName: Full=Non-SMC condensin I complex subunit D2; AltName: Full=XCAP-D2 homolog [Homo sapiens]
Sequence ID: Q15021.3 Length: 1401
Range 1: 1177 to 1182

Score:16.3 bits(31), Expect:178, 
Method:, 
Identities:5/6(83%), Positives:5/6(83%), Gaps:0/6(0%)

Query  2     PELGHE  7
             PELG E
Sbjct  1177  PELGVE  1182


>RecName: Full=Enhancer of mRNA-decapping protein 4; AltName: Full=Autoantigen Ge-1; AltName: Full=Autoantigen RCD-8; AltName: Full=Human enhancer of decapping large subunit; Short=Hedls [Homo sapiens]
Sequence ID: Q6P2E9.1 Length: 1401
Range 1: 551 to 556

Score:16.3 bits(31), Expect:178, 
Method:, 
Identities:5/6(83%), Positives:5/6(83%), Gaps:0/6(0%)

Query  2    PELGHE  7
            PELG E
Sbjct  551  PELGSE  556


Range 2: 787 to 790

Score:15.5 bits(29), Expect:366, 
Method:, 
Identities:4/4(100%), Positives:4/4(100%), Gaps:0/4(0%)

Query  2    PELG  5
            PELG
Sbjct  787  PELG  790


>RecName: Full=Isoleucine--tRNA ligase, cytoplasmic; AltName: Full=Isoleucyl-tRNA synthetase; Short=IRS; Short=IleRS [Homo sapiens]
Sequence ID: P41252.2 Length: 1262
Range 1: 436 to 442

Score:16.3 bits(31), Expect:178, 
Method:, 
Identities:5/7(71%), Positives:5/7(71%), Gaps:0/7(0%)

Query  1    VPELGHE  7
            VPEL  E
Sbjct  436  VPELVRE  442


>RecName: Full=Fibronectin type-III domain-containing protein 3A; AltName: Full=Human gene expressed in odontoblasts [Homo sapiens]
Sequence ID: Q9Y2H6.4 Length: 1198
Range 1: 302 to 309

Score:16.3 bits(31), Expect:178, 
Method:, 
Identities:6/8(75%), Positives:6/8(75%), Gaps:1/8(12%)

Query  1    VPEL-GHE  7
            VPEL G E
Sbjct  302  VPELYGYE  309


>RecName: Full=Phosphorylase b kinase regulatory subunit beta; Short=Phosphorylase kinase subunit beta [Homo sapiens]
Sequence ID: Q93100.3 Length: 1093
Range 1: 706 to 711

Score:16.3 bits(31), Expect:178, 
Method:, 
Identities:4/6(67%), Positives:6/6(100%), Gaps:0/6(0%)

Query  2    PELGHE  7
            PELG++
Sbjct  706  PELGQQ  711


>RecName: Full=Probable E3 ubiquitin-protein ligase HERC4; AltName: Full=HECT domain and RCC1-like domain-containing protein 4; AltName: Full=HECT-type E3 ubiquitin transferase HERC4 [Homo sapiens]
Sequence ID: Q5GLZ8.1 Length: 1057
Range 1: 65 to 69

Score:16.3 bits(31), Expect:178, 
Method:, 
Identities:4/5(80%), Positives:5/5(100%), Gaps:0/5(0%)

Query  3   ELGHE  7
           +LGHE
Sbjct  65  QLGHE  69


>RecName: Full=Probable E3 ubiquitin-protein ligase HERC3; AltName: Full=HECT domain and RCC1-like domain-containing protein 3; AltName: Full=HECT-type E3 ubiquitin transferase HERC3 [Homo sapiens]
Sequence ID: Q15034.1 Length: 1050
Range 1: 65 to 69

Score:16.3 bits(31), Expect:178, 
Method:, 
Identities:4/5(80%), Positives:5/5(100%), Gaps:0/5(0%)

Query  3   ELGHE  7
           +LGHE
Sbjct  65  QLGHE  69


Range 2: 273 to 277

Score:13.8 bits(25), Expect:1632, 
Method:, 
Identities:3/5(60%), Positives:5/5(100%), Gaps:0/5(0%)

Query  3    ELGHE  7
            +LGH+
Sbjct  273  QLGHD  277


>RecName: Full=Rho GTPase-activating protein 11A; AltName: Full=Rho-type GTPase-activating protein 11A [Homo sapiens]
Sequence ID: Q6P4F7.2 Length: 1023
Range 1: 59 to 64

Score:16.3 bits(31), Expect:178, 
Method:, 
Identities:5/6(83%), Positives:5/6(83%), Gaps:0/6(0%)

Query  1   VPELGH  6
           VPE GH
Sbjct  59  VPEYGH  64


>RecName: Full=KAT8 regulatory NSL complex subunit 1-like protein; AltName: Full=MSL1v2 [Homo sapiens]
Sequence ID: A0AUZ9.2 Length: 987
Range 1: 956 to 961

Score:16.3 bits(31), Expect:178, 
Method:, 
Identities:5/6(83%), Positives:5/6(83%), Gaps:0/6(0%)

Query  1    VPELGH  6
            VPE GH
Sbjct  956  VPENGH  961


>RecName: Full=Breast cancer anti-estrogen resistance protein 1; AltName: Full=CRK-associated substrate; AltName: Full=Cas scaffolding protein family member 1; AltName: Full=p130cas [Homo sapiens]
Sequence ID: P56945.2 Length: 870
Range 1: 850 to 855

Score:16.3 bits(31), Expect:178, 
Method:, 
Identities:5/6(83%), Positives:5/6(83%), Gaps:0/6(0%)

Query  1    VPELGH  6
            V ELGH
Sbjct  850  VKELGH  855


>RecName: Full=Transforming growth factor beta receptor type 3; Short=TGF-beta receptor type 3; Short=TGFR-3; AltName: Full=Betaglycan; AltName: Full=Transforming growth factor beta receptor III; Short=TGF-beta receptor type III; Flags: Precursor [Homo sapiens]
Sequence ID: Q03167.3 Length: 851
Range 1: 613 to 618

Score:16.3 bits(31), Expect:178, 
Method:, 
Identities:5/6(83%), Positives:5/6(83%), Gaps:0/6(0%)

Query  1    VPELGH  6
            VPE GH
Sbjct  613  VPENGH  618


Range 2: 527 to 531

Score:14.2 bits(26), Expect:1094, 
Method:, 
Identities:4/5(80%), Positives:4/5(80%), Gaps:0/5(0%)

Query  1    VPELG  5
            VP LG
Sbjct  527  VPALG  531


>RecName: Full=Sarcoplasmic reticulum histidine-rich calcium-binding protein; Flags: Precursor [Homo sapiens]
Sequence ID: P23327.1 Length: 699
Range 1: 433 to 437

Score:16.3 bits(31), Expect:178, 
Method:, 
Identities:4/5(80%), Positives:5/5(100%), Gaps:0/5(0%)

Query  3    ELGHE  7
            ELGH+
Sbjct  433  ELGHQ  437


>RecName: Full=Beta-adrenergic receptor kinase 1; Short=Beta-ARK-1; AltName: Full=G-protein coupled receptor kinase 2 [Homo sapiens]
Sequence ID: P25098.2 Length: 689
Range 1: 546 to 550

Score:16.3 bits(31), Expect:178, 
Method:, 
Identities:4/5(80%), Positives:5/5(100%), Gaps:0/5(0%)

Query  3    ELGHE  7
            +LGHE
Sbjct  546  QLGHE  550


>RecName: Full=G protein-coupled receptor kinase 3; AltName: Full=Beta-adrenergic receptor kinase 2; Short=Beta-ARK-2 [Homo sapiens]
Sequence ID: P35626.2 Length: 688
Range 1: 546 to 550

Score:16.3 bits(31), Expect:178, 
Method:, 
Identities:4/5(80%), Positives:5/5(100%), Gaps:0/5(0%)

Query  3    ELGHE  7
            +LGHE
Sbjct  546  QLGHE  550


>RecName: Full=Zinc finger protein 333 [Homo sapiens]
Sequence ID: Q96JL9.3 Length: 665
Range 1: 156 to 161

Score:16.3 bits(31), Expect:178, 
Method:, 
Identities:5/6(83%), Positives:5/6(83%), Gaps:0/6(0%)

Query  1    VPELGH  6
            VP LGH
Sbjct  156  VPTLGH  161


>RecName: Full=Dynein axonemal assembly factor 3 [Homo sapiens]
Sequence ID: Q8N9W5.4 Length: 541
Range 1: 394 to 398

Score:16.3 bits(31), Expect:178, 
Method:, 
Identities:4/5(80%), Positives:5/5(100%), Gaps:0/5(0%)

Query  1    VPELG  5
            +PELG
Sbjct  394  IPELG  398


>RecName: Full=Tissue-resident T-cell transcription regulator protein ZNF683; AltName: Full=Homolog of Blimp-1 in T-cell; Short=Hobit; AltName: Full=Zinc finger protein 683 [Homo sapiens]
Sequence ID: Q8IZ20.3 Length: 524
Range 1: 240 to 245

Score:16.3 bits(31), Expect:178, 
Method:, 
Identities:5/6(83%), Positives:5/6(83%), Gaps:0/6(0%)

Query  1    VPELGH  6
            V ELGH
Sbjct  240  VNELGH  245


>RecName: Full=Matrix metalloproteinase-19; Short=MMP-19; AltName: Full=Matrix metalloproteinase RASI; AltName: Full=Matrix metalloproteinase-18; Short=MMP-18; Flags: Precursor [Homo sapiens]
Sequence ID: Q99542.1 Length: 508
Range 1: 182 to 186

Score:16.3 bits(31), Expect:178, 
Method:, 
Identities:4/5(80%), Positives:5/5(100%), Gaps:0/5(0%)

Query  1    VPELG  5
            +PELG
Sbjct  182  IPELG  186


>PUTATIVE PSEUDOGENE: RecName: Full=Putative WAS protein family homolog 4; AltName: Full=Protein FAM39CP [Homo sapiens]
Sequence ID: A8MWX3.1 Length: 477
Range 1: 248 to 253

Score:16.3 bits(31), Expect:178, 
Method:, 
Identities:4/6(67%), Positives:6/6(100%), Gaps:0/6(0%)

Query  1    VPELGH  6
            VP+LG+
Sbjct  248  VPDLGQ  253


>RecName: Full=WASH complex subunit 1; AltName: Full=CXYorf1-like protein on chromosome 9; AltName: Full=Protein FAM39E; AltName: Full=WAS protein family homolog 1 [Homo sapiens]
Sequence ID: A8K0Z3.2 Length: 465
Range 1: 235 to 240

Score:16.3 bits(31), Expect:178, 
Method:, 
Identities:4/6(67%), Positives:6/6(100%), Gaps:0/6(0%)

Query  1    VPELGH  6
            VP+LG+
Sbjct  235  VPDLGQ  240


>RecName: Full=WAS protein family homolog 2; AltName: Full=CXYorf1-like protein on chromosome 2; AltName: Full=Protein FAM39B [Homo sapiens]
Sequence ID: Q6VEQ5.2 Length: 465
Range 1: 235 to 240

Score:16.3 bits(31), Expect:178, 
Method:, 
Identities:4/6(67%), Positives:6/6(100%), Gaps:0/6(0%)

Query  1    VPELGH  6
            VP+LG+
Sbjct  235  VPDLGQ  240


>RecName: Full=Putative WAS protein family homolog 3; AltName: Full=Protein FAM39DP [Homo sapiens]
Sequence ID: C4AMC7.2 Length: 463
Range 1: 233 to 238

Score:16.3 bits(31), Expect:178, 
Method:, 
Identities:4/6(67%), Positives:6/6(100%), Gaps:0/6(0%)

Query  1    VPELGH  6
            VP+LG+
Sbjct  233  VPDLGQ  238


>RecName: Full=WAS protein family homolog 6; AltName: Full=Protein FAM39A [Homo sapiens]
Sequence ID: Q9NQA3.3 Length: 447
Range 1: 217 to 222

Score:16.3 bits(31), Expect:178, 
Method:, 
Identities:4/6(67%), Positives:6/6(100%), Gaps:0/6(0%)

Query  1    VPELGH  6
            VP+LG+
Sbjct  217  VPDLGQ  222


>RecName: Full=Zygote arrest protein 1 [Homo sapiens]
Sequence ID: Q86SH2.1 Length: 424
Range 1: 311 to 316

Score:16.3 bits(31), Expect:179, 
Method:, 
Identities:5/6(83%), Positives:5/6(83%), Gaps:0/6(0%)

Query  2    PELGHE  7
            PELG E
Sbjct  311  PELGKE  316


>RecName: Full=RCC1 domain-containing protein 1 [Homo sapiens]
Sequence ID: A6NED2.1 Length: 376
Range 1: 331 to 335

Score:16.3 bits(31), Expect:179, 
Method:, 
Identities:4/5(80%), Positives:5/5(100%), Gaps:0/5(0%)

Query  3    ELGHE  7
            +LGHE
Sbjct  331  QLGHE  335


>RecName: Full=Alcohol dehydrogenase class-3; AltName: Full=Alcohol dehydrogenase 5; AltName: Full=Alcohol dehydrogenase class chi chain; AltName: Full=Alcohol dehydrogenase class-III; AltName: Full=Glutathione-dependent formaldehyde dehydrogenase; Short=FALDH; Short=FDH; Short=GSH-FDH; AltName: Full=S-(hydroxymethyl)glutathione dehydrogenase [Homo sapiens]
Sequence ID: P11766.4 Length: 374
Range 1: 57 to 68

Score:16.3 bits(31), Expect:179, 
Method:, 
Identities:6/12(50%), Positives:6/12(50%), Gaps:6/12(50%)

Query  2   PE------LGHE  7
           PE      LGHE
Sbjct  57  PEGCFPVILGHE  68


>RecName: Full=4-hydroxyphenylpyruvate dioxygenase-like protein; Short=HPD-like protein; AltName: Full=Glyoxalase domain-containing protein 1 [Homo sapiens]
Sequence ID: Q96IR7.1 Length: 371
Range 1: 197 to 202

Score:16.3 bits(31), Expect:179, 
Method:, 
Identities:5/6(83%), Positives:5/6(83%), Gaps:0/6(0%)

Query  2    PELGHE  7
            PELG E
Sbjct  197  PELGLE  202


>RecName: Full=Hsp70-binding protein 1; Short=HspBP1; AltName: Full=Heat shock protein-binding protein 1; AltName: Full=Hsp70-binding protein 2; Short=HspBP2; AltName: Full=Hsp70-interacting protein 1; AltName: Full=Hsp70-interacting protein 2 [Homo sapiens]
Sequence ID: Q9NZL4.2 Length: 359
Range 1: 313 to 318

Score:16.3 bits(31), Expect:179, 
Method:, 
Identities:5/6(83%), Positives:5/6(83%), Gaps:0/6(0%)

Query  2    PELGHE  7
            PELG E
Sbjct  313  PELGLE  318


>RecName: Full=Anamorsin; AltName: Full=Cytokine-induced apoptosis inhibitor 1; AltName: Full=Fe-S cluster assembly protein DRE2 homolog [Homo sapiens]
Sequence ID: Q6FI81.2 Length: 312
Range 1: 143 to 150

Score:16.3 bits(31), Expect:179, 
Method:, 
Identities:6/8(75%), Positives:6/8(75%), Gaps:1/8(12%)

Query  1    VPE-LGHE  7
            V E LGHE
Sbjct  143  VREHLGHE  150


>RecName: Full=Aspartate dehydrogenase domain-containing protein [Homo sapiens]
Sequence ID: A6ND91.2 Length: 283
Range 1: 30 to 35

Score:16.3 bits(31), Expect:179, 
Method:, 
Identities:5/6(83%), Positives:5/6(83%), Gaps:0/6(0%)

Query  2   PELGHE  7
           PELG E
Sbjct  30  PELGLE  35


>RecName: Full=Inactive Rho GTPase-activating protein 11B; AltName: Full=Rho-type GTPase-activating protein 11B; Flags: Precursor [Homo sapiens]
Sequence ID: Q3KRB8.1 Length: 267
Range 1: 59 to 64

Score:16.3 bits(31), Expect:179, 
Method:, 
Identities:5/6(83%), Positives:5/6(83%), Gaps:0/6(0%)

Query  1   VPELGH  6
           VPE GH
Sbjct  59  VPEYGH  64


>RecName: Full=Sclerostin; Flags: Precursor [Homo sapiens]
Sequence ID: Q9BQB4.1 Length: 213
Range 1: 37 to 41

Score:16.3 bits(31), Expect:179, 
Method:, 
Identities:4/5(80%), Positives:5/5(100%), Gaps:0/5(0%)

Query  1   VPELG  5
           +PELG
Sbjct  37  IPELG  41


>RecName: Full=Male-enhanced antigen 1; Short=MEA-1 [Homo sapiens]
Sequence ID: Q16626.2 Length: 185
Range 1: 36 to 40

Score:16.3 bits(31), Expect:179, 
Method:, 
Identities:4/5(80%), Positives:5/5(100%), Gaps:0/5(0%)

Query  3   ELGHE  7
           ELGH+
Sbjct  36  ELGHQ  40


>RecName: Full=Titin; AltName: Full=Connectin; AltName: Full=Rhabdomyosarcoma antigen MU-RMS-40.14 [Homo sapiens]
Sequence ID: Q8WZ42.4 Length: 34350
Range 1: 10215 to 10218

Score:15.9 bits(30), Expect:255, 
Method:, 
Identities:4/4(100%), Positives:4/4(100%), Gaps:0/4(0%)

Query  1      VPEL  4
              VPEL
Sbjct  10215  VPEL  10218


Range 2: 12523 to 12527

Score:15.9 bits(30), Expect:255, 
Method:, 
Identities:4/5(80%), Positives:4/5(80%), Gaps:0/5(0%)

Query  3      ELGHE  7
              EL HE
Sbjct  12523  ELSHE  12527


Range 3: 14273 to 14276

Score:15.9 bits(30), Expect:255, 
Method:, 
Identities:4/4(100%), Positives:4/4(100%), Gaps:0/4(0%)

Query  1      VPEL  4
              VPEL
Sbjct  14273  VPEL  14276


Range 4: 12878 to 12882

Score:13.4 bits(24), Expect:2499, 
Method:, 
Identities:3/5(60%), Positives:4/5(80%), Gaps:0/5(0%)

Query  3      ELGHE  7
              EL H+
Sbjct  12878  ELSHD  12882


>RecName: Full=Obscurin; AltName: Full=Obscurin-RhoGEF; AltName: Full=Obscurin-myosin light chain kinase; Short=Obscurin-MLCK [Homo sapiens]
Sequence ID: Q5VST9.3 Length: 7968
Range 1: 836 to 839

Score:15.9 bits(30), Expect:255, 
Method:, 
Identities:4/4(100%), Positives:4/4(100%), Gaps:0/4(0%)

Query  3    ELGH  6
            ELGH
Sbjct  836  ELGH  839


Range 2: 2580 to 2584

Score:15.9 bits(30), Expect:255, 
Method:, 
Identities:4/5(80%), Positives:4/5(80%), Gaps:0/5(0%)

Query  3     ELGHE  7
             EL HE
Sbjct  2580  ELSHE  2584


>RecName: Full=Adhesion G-protein coupled receptor V1; Short=ADGRV1; AltName: Full=G-protein coupled receptor 98; AltName: Full=Monogenic audiogenic seizure susceptibility protein 1 homolog; AltName: Full=Usher syndrome type-2C protein; AltName: Full=Very large G-protein coupled receptor 1; Contains: RecName: Full=ADGRV1 subunit alpha; Contains: RecName: Full=ADGRV1 subunit beta; Flags: Precursor [Homo sapiens]
Sequence ID: Q8WXG9.2 Length: 6306
Range 1: 2913 to 2916

Score:15.9 bits(30), Expect:255, 
Method:, 
Identities:4/4(100%), Positives:4/4(100%), Gaps:0/4(0%)

Query  1     VPEL  4
             VPEL
Sbjct  2913  VPEL  2916


		
